# Supplementary material for: ‘Shared-Hook’ and ‘Changed-Hook’ Binding Activities of Herpesviral Core Nuclear Egress Complexes Identified by Random Mutagenesis
Source: Cells. 2022 Dec 13;11(24):4030. doi: 10.3390/cells11244030 (PMC9776765; doi:10.3390/cells11244030)
Supplement: Supplementary file 1 [file cells-11-04030-s001.zip]

Archive with 1 entries (1 files):
- cells-1986207-supplementary.pdf
